# Supplementary material for: Epitaxial Growth Control of Crystalline Morphology and Electronic Transport in InSb Nanowires: Competition Between Axial and Radial Growth Modes
Source: Nanomaterials (Basel). 2025 Sep 18;15(18):1436. doi: 10.3390/nano15181436 (PMC12472931; doi:10.3390/nano15181436)
Supplement: Supplementary file 1 [file nanomaterials-15-01436-s001.zip]

Archive with 1 entries (1 files):
- nanomaterials-3848332-supplementary.pdf
